# Supplementary material for: Novel Reassortant Highly Pathogenic Avian Influenza (H5N8) Virus in Zoos, India
Source: Emerg Infect Dis. 2017 Apr;23(4):717–9. doi: 10.3201/eid2304.161886 (PMC5367432; doi:10.3201/eid2304.161886)
Supplement: Technical Appendix 2 — Acknowledgments of researchers for the avian influenza virus nucleotide sequences submitted to the Global Initiative on Sharing All Influenza Data EpiFlu Database. [file 16-1886-Techapp-s2.xlsx]

## Sheet: Sheet1
	Article DOI: http://dx.doi.org/10.3201/eid2304.161886
	Technical Appendix 2
	Technical Appendix 2 Table 1. Acknowledgments to researchers for the avian influenza virus nucleotide sequences from EpiFlu Database of Global Initiative on Sharing All Influenza Data (GISAID)
	Segment ID	Segment	Country	Collection date	Isolate name	Originating Lab	Submitting Lab	Authors
	EPI773754	PB2	Russian Federation / Tyva Republic	2016-May-25	A/great_crested_grebe/Uvs-Nuur_Lake/341/2016	Research Institute of Experimental and Clinical Medicine	Research Institute of Experimental and Clinical Medicine	Kirill, Sharshov
								Olga, Kurskaya
								Ivan, Sobolev
								Alexander, Alekseev
								Tatyana, Alikina
								Marsel, Kabilov
								Alexander, Shestopalov
	EPI836611	PB2	Russian Federation / Tyva Republic	2016-May-25	A/common_tern_/Uvs-Nuur_Lake/26/2016	Research Institute of Experimental and Clinical Medicine	Research Institute of Experimental and Clinical Medicine	Kirill, Sharshov
								Olga, Kurskaya
								Ivan, Sobolev
								Alexander, Alekseev
								Tatyana, Alikina
								Marsel, Kabilov
								Alexander, Shestopalov
	EPI584820	PB2	Hungary	2015-Feb-23	A/domestic_duck/Hungary/7341/2015	Central Agricultural Office Veterinary Diagnostic Directorate	Central Agricultural Office Veterinary Diagnostic Directorate	Krisztian,Banyai
								Szilvia,Farkas
								Adam,Dan
	EPI576396	PB2	Sweden	2015-Mar-05	A/MuteSwan/Sweden/SVA-1503130141-SZ543/2015	National Veterinary Institute	National Veterinary Institute	Zohari,Siamak
								Karin,Ullman
								Olofsson,Ann–Sophie
	EPI558001	PB2	United Kingdom	2014-Nov-14	A/duck/England/36226/14	Animal and Plant Health Agency	Animal and Plant Health Agency	Hanna, Amanda
								Ellis, Richard
								Ceeraz, Vanessa
								Seekings, James
								Londt, Brandon
								Brookes, Sharon
								Banks, Jill
								Essen, Stephen
								Brown, Ian
	EPI548482	PB2	Japan	2014-Nov-18	A/duck/Chiba/26-372-48/2014	National Institute of Animal Health	National Institute of Animal Health	–
	EPI553205	PB2	Japan	2014-Nov-23	A/crane/Kagoshima/KU1/2014	Kagoshima University	Kagoshima University	–
	EPI553340	PB2	Japan	2014-Dec-16	A/chicken/Miyazaki/7/2014	–	National Institute of Animal Health	–
	EPI845897	PB2	Japan	2014-Dec-19	A/mandarin_duck/Gifu/2112D001/2014	–	–	Usui,T.
								Soda,K.
								Tomioka,Y.
								Okamura,M.
								Ishihara,T.
								Yano,M.
								Yabuta,T.
								Takakuwa,H.
								Otsuki,K.
								Ito,H.
								Ito,T.
								Yamaguchi,T.
	EPI662618	PB2	Japan	2015-Jan-17	A/chicken/Saga/1-1/2015	National Institute of Animal Health	National Institute of Animal Health	–
	EPI774315	PB2	China	2016-May-14	A/Bar-headed_Goose/Qinghai/BTY13-B/2016	State Key Laboratory of Virology and Wuhan Institute of Virology, Chinese Academy of Sciences	Wuhan Institute of Virology	–
	EPI836612	PB1	Russian Federation / Tyva Republic	2016-May-25	A/common_tern_/Uvs-Nuur_Lake/26/2016	Research Institute of Experimental and Clinical Medicine	Research Institute of Experimental and Clinical Medicine	Kirill, Sharshov
								Olga, Kurskaya
								Ivan, Sobolev
								Alexander, Alekseev
								Tatyana, Alikina
								Marsel, Kabilov
								Alexander, Shestopalov
	EPI836604	PB1	Russian Federation / Tyva Republic	2016-May-25	A/grey_heron_/Uvs-Nuur_Lake/20/2016	Research Institute of Experimental and Clinical Medicine	Research Institute of Experimental and Clinical Medicine	Kirill, Sharshov
								Olga, Kurskaya
								Ivan, Sobolev
								Alexander, Alekseev
								Alexander, Shestopalov
	EPI823754	PB1	Russian Federation / Tyva Republic	2016-May-25	A/black-headed_gull/Tyva/41/2016	State Research Center of Virology and Biotechnology Vector	WHO National Influenza Centre Russian Federation	Fadeev,Artem
								Komissarov,Andrey
								Egorova,Anna
								Sintsova,Ksenia
								Musaeva,Tamila
								Susloparov,Ivan
								Marchenko,Vasiliy
								Ryzhikov,Aleksandr
	EPI584821	PB1	Hungary	2015-Feb-23	A/domestic_duck/Hungary/7341/2015	Central Agricultural Office Veterinary Diagnostic Directorate	Central Agricultural Office Veterinary Diagnostic Directorate	Krisztian,Banyai
								Szilvia,Farkas
								Adam,Dan
	EPI576389	PB1	Sweden	2015-Mar-05	A/MuteSwan/Sweden/SVA-1503130141-SZ543/2015	National Veterinary Institute	National Veterinary Institute	Zohari,Siamak
								Karin,Ullman
								Olofsson,Ann–Sophie
	EPI548483	PB1	Japan	2014-Nov-18	A/duck/Chiba/26-372-48/2014	National Institute of Animal Health	National Institute of Animal Health	–
	EPI553206	PB1	Japan	2014-Nov-23	A/crane/Kagoshima/KU1/2014	Kagoshima University	Kagoshima University	–
	EPI553341	PB1	Japan	2014-Dec-16	A/chicken/Miyazaki/7/2014	–	National Institute of Animal Health	–
	EPI662621	PB1	Japan	2015-Jan-17	A/chicken/Saga/1-1/2015	National Institute of Animal Health	National Institute of Animal Health	–
	EPI845900	PB1	Japan	2014-Dec-19	A/mandarin_duck/Gifu/2112D001/2014	–	–	Usui,T.
								Soda,K.
								Tomioka,Y.
								Okamura,M.
								Ishihara,T.
								Yano,M.
								Yabuta,T.
								Takakuwa,H.
								Otsuki,K.
								Ito,H.
								Ito,T.
								Yamaguchi,T.
	EPI774496	PB1	China	2016-May-15	A/Brown-headed Gull/Qinghai/ZTO6-MU/2016	State Key Laboratory of Virology and Wuhan Institute of Virology, Chinese Academy of Sciences	Wuhan Institute of Virology	–
	EPI823755	PA	Russian Federation/ Tyva Republic	2016-May-25	A/black-headed_gull/Tyva/41/2016	State Research Center of Virology and Biotechnology Vector	WHO National Influenza Centre Russian Federation	Fadeev,Artem
								Komissarov,Andrey
								Egorova,Anna
								Sintsova,Ksenia
								Musaeva,Tamila
								Susloparov,Ivan
								Marchenko,Vasiliy
								Ryzhikov,Aleksandr
	EPI773756	PA	Russian Federation / Tyva Republic	2016-May-25	A/great_crested_grebe/Uvs-Nuur_Lake/341/2016	Research Institute of Experimental and Clinical Medicine	Research Institute of Experimental and Clinical Medicine	Kirill, Sharshov
								Olga, Kurskaya
								Ivan, Sobolev
								Alexander, Alekseev
								Tatyana, Alikina
								Marsel, Kabilov
								Alexander, Shestopalov
	EPI584822	PA	Hungary	2015-Feb-23	A/domestic_duck/Hungary/7341/2015	Central Agricultural Office Veterinary Diagnostic Directorate	Central Agricultural Office Veterinary Diagnostic Directorate	Krisztian,Banyai
								Szilvia,Farkas
								Adam,Dan
	EPI576390	PA	Sweden	2015-Mar-05	A/MuteSwan/Sweden/SVA-1503130141-SZ543/2015	National Veterinary Institute	National Veterinary Institute	Zohari,Siamak
								Karin,Ullman
								Olofsson,Ann–Sophie
	EPI558003	PA	United Kingdom	2014-Nov-14	A/duck/England/36226/14	Animal and Plant Health Agency	Animal and Plant Health Agency	Hanna, Amanda
								Ellis, Richard
								Ceeraz, Vanessa
								Seekings, James
								Londt, Brandon
								Brookes, Sharon
								Banks, Jill
								Essen, Stephen
								Brown, Ian
	EPI548484	PA	Japan	2014-Nov-18	A/duck/Chiba/26-372-48/2014	National Institute of Animal Health	National Institute of Animal Health	–
	EPI553207	PA	Japan	2014-Nov-23	A/crane/Kagoshima/KU1/2014	Kagoshima University	Kagoshima University	–
	EPI553342	PA	Japan	2014-Dec-16	A/chicken/Miyazaki/7/2014	–	National Institute of Animal Health	–
	EPI662620	PA	Japan	2015-Jan-17	A/chicken/Saga/1-1/2015	National Institute of Animal Health	National Institute of Animal Health	–
	EPI845902	PA	Japan	2014-Dec-19	A/mandarin_duck/Gifu/2112D001/2014	–	–	Usui,T.
								Soda,K.
								Tomioka,Y.
								Okamura,M.
								Ishihara,T.
								Yano,M.
								Yabuta,T.
								Takakuwa,H.
								Otsuki,K.
								Ito,H.
								Ito,T.
								Yamaguchi,T.
	EPI774258	PA	China	2016-May-09	A/Bar-headed Goose/Qinghai/BTY9-LU/2016	State Key Laboratory of Virology and Wuhan Institute of Virology, Chinese Academy of Sciences	Wuhan Institute of Virology	–
	EPI773757	HA	Russian Federation / Tyva Republic	2016-May-25	A/great_crested_grebe/Uvs-Nuur_Lake/341/2016	Research Institute of Experimental and Clinical Medicine	Research Institute of Experimental and Clinical Medicine	Kirill, Sharshov
								Olga, Kurskaya
								Ivan, Sobolev
								Alexander, Alekseev
								Tatyana, Alikina
								Marsel, Kabilov
								Alexander, Shestopalov
	EPI823756	HA	Russian Federation / Tyva Republic	2016-May-25	A/black-headed_gull/Tyva/41/2016	State Research Center of Virology and Biotechnology Vector	WHO National Influenza Centre Russian Federation	Fadeev,Artem
								Komissarov,Andrey
								Egorova,Anna
								Sintsova,Ksenia
								Musaeva,Tamila
								Susloparov,Ivan
								Marchenko,Vasiliy
								Ryzhikov,Aleksandr
	EPI533583	HA	China	2014-Apr-21	A/Sichuan/26221/2014(H5N6)	Not available	WHO Chinese National Influenza Center	–
	EPI420386	HA	China	2013-Feb-08	A/Guizhou/1/2013(H5N1)	WHO Chinese National Influenza Center	China National Influenza Centre	–
	EPI547673	HA	United Kingdom	2014-Nov-14	A/duck/England/36254/14	Animal and Plant Health Agency	Animal and Plant Health Agency	Hanna, Amanda
								Ellis, Richard
								Ceeraz, Vanessa
								Seekings, James
								Londt, Brandon
								Brookes, Sharon
								Banks, Jill
								Essen, Stephen
								Brown, Ian
	EPI552746	HA	Germany	2014-Nov-04	A/turkey/Germany/AR2485-86-L00899/2014	Not available	Friedrich–Loeffler–Institut	Not available
	EPI584823	HA	Hungary	2015-Feb-23	A/domestic_duck/Hungary/7341/2015	Central Agricultural Office Veterinary Diagnostic Directorate	Central Agricultural Office Veterinary Diagnostic Directorate	Krisztian,Banyai
								Szilvia,Farkas
								Adam,Dan
	EPI548485	HA	Japan	2014-Nov-18	A/duck/Chiba/26-372-48/2014	National Institute of Animal Health	National Institute of Animal Health	–
	EPI553208	HA	Japan	2014-Nov-23	A/crane/Kagoshima/KU1/2014	Kagoshima University	Kagoshima University	–
	EPI553343	HA	Japan	2014-Dec-16	A/Chicken/Miyazaki/7/2014	–	National Institute of Animal Health	–
	EPI662624	HA	Japan	2015-Jan-17	A/chicken/Saga/1-1/2015	National Institute of Animal Health	National Institute of Animal Health	–
	EPI553349	HA	Russian Federation	2014-Sep-25	A/wigeon/Sakha/1/2014	State Research Center of Virology and Biotechnology Vector	State Research Center of Virology and Biotechnology Vector	Susloparov, I
								Kolosova, N
								Goncharova, N
								Marchenko, V
								Ryzhikov, A
	EPI595066	HA	Korea, Republic of	2015-Jan-29	A/mallard/Korea/KU3-2/2015	Avian diaseases laboratory, College of Veterinary Medicine, Konkuk University	Konkuk University	Kwon,Jung–Hoon
								Yuk,Seong–Su
								Erdene–Ochir,TO
								Noh,Jin–Yong
								Hong,Woo–Tack
								Jeong,Jei–Hyun
								Jeong,Sol
								Song,Chang–Seon
	EPI864746	HA	Croatia	2016-Nov-28	A/mute_swan/Croatia/85/2016	–	Croatian Veterinary Institute	–
	EPI859212	HA	Germany	2016-Nov-7	A/tufted_duck/Germany-SH/R8446/2016	–	Friedrich–Loeffler–Institut	–
	EPI774394	HA	China		A/Bar-headed_Goose/Qinghai/BTY17-LU/2016	State Key Laboratory of Virology and Wuhan Institute of Virology, Chinese Academy of Sciences	Wuhan Institute of Virology	–
	EPI773758	NP	Russian Federation / Tyva Republic	2016-May-25	A/great_crested_grebe/Uvs-Nuur_Lake/341/2016	Research Institute of Experimental and Clinical Medicine	Research Institute of Experimental and Clinical Medicine	Kirill, Sharshov
								Olga, Kurskaya
								Ivan, Sobolev
								Alexander, Alekseev
								Tatyana, Alikina
								Marsel, Kabilov
								Alexander, Shestopalov
	EPI823757	NP	Russian Federation / Tyva Republic	2016-May-25	A/black-headed_gull/Tyva/41/2016	State Research Center of Virology and Biotechnology Vector	WHO National Influenza Centre Russian Federation	Fadeev,Artem
								Komissarov,Andrey
								Egorova,Anna
								Sintsova,Ksenia
								Musaeva,Tamila
								Susloparov,Ivan
								Marchenko,Vasiliy
								Ryzhikov,Aleksandr
	EPI584824	NP	Hungary	2015-Feb-23	A/domestic_duck/Hungary/7341/2015	Central Agricultural Office Veterinary Diagnostic Directorate	Central Agricultural Office Veterinary Diagnostic Directorate	Krisztian,Banyai
								Szilvia,Farkas
								Adam,Dan
	EPI558004	NP	United Kingdom	2014-Nov-14	A/duck/England/36226/14	Animal and Plant Health Agency	Animal and Plant Health Agency	Hanna, Amanda
								Ellis, Richard
								Ceeraz, Vanessa
								Seekings, James
								Londt, Brandon
								Brookes, Sharon
								Banks, Jill
								Essen, Stephen
								Brown, Ian
	EPI552747	NP	Germany	2014-Nov-04	A/turkey/Germany/AR2485-86-L00899/2014	Not available	Friedrich–Loeffler–Institut	–
	EPI548486	NP	Japan	2014-Nov-18	A/duck/Chiba/26-372-48/2014	National Institute of Animal Health	National Institute of Animal Health	–
	EPI553209	NP	Japan	2014-Nov-23	A/crane/Kagoshima/KU1/2014	Kagoshima University	Kagoshima University	–
	EPI553344	NP	Japan	2014-Dec-16	A/chicken/Miyazaki/7/2014	–	National Institute of Animal Health	–
	EPI662622	NP	Japan	2015-Jan-17	A/chicken/Saga/1-1/2015	National Institute of Animal Health	National Institute of Animal Health	–
	EPI845905	NP	Japan	2014-Dec-19	A/mandarin_duck/Gifu/2112D001/2014	–	–	Usui,T.
								Soda,K.
								Tomioka,Y.
								Okamura,M.
								Ishihara,T.
								Yano,M.
								Yabuta,T.
								Takakuwa,H.
								Otsuki,K.
								Ito,H.
								Ito,T.
								Yamaguchi,T.
	EPI774476	NP	China	2016-May-14	A/Brown-headed Gull/Qinghai/ZTO5-K/2016	State Key Laboratory of Virology and Wuhan Institute of Virology, Chinese Academy of Sciences	Wuhan Institute of Virology	–
	EPI773759	NA	Russian Federation / Tyva Republic	2016-May-25	A/great_crested_grebe/Uvs-Nuur_Lake/341/2016	Research Institute of Experimental and Clinical Medicine	Research Institute of Experimental and Clinical Medicine	Kirill, Sharshov
								Olga, Kurskaya
								Ivan, Sobolev
								Alexander, Alekseev
								Tatyana, Alikina
								Marsel, Kabilov
								Alexander, Shestopalov
	EPI823758	NA	Russian Federation / Tyva Republic	2016-May-25	A/black-headed_gull/Tyva/41/2016	State Research Center of Virology and Biotechnology Vector	WHO National Influenza Centre Russian Federation	Fadeev,Artem
								Komissarov,Andrey
								Egorova,Anna
								Sintsova,Ksenia
								Musaeva,Tamila
								Susloparov,Ivan
								Marchenko,Vasiliy
								Ryzhikov,Aleksandr
	EPI576393	NA	Sweden	2015-Mar-05	A/MuteSwan/Sweden/SVA-1503130141-SZ543/2015	National Veterinary Institute	National Veterinary Institute	Zohari,Siamak
								Karin,Ullman
								Olofsson,Ann–Sophie
	EPI584825	NA	Hungary	2015-Feb-23	A/domestic_duck/Hungary/7341/2015	Central Agricultural Office Veterinary Diagnostic Directorate	Central Agricultural Office Veterinary Diagnostic Directorate	Krisztian,Banyai
								Szilvia,Farkas
								Adam,Dan
	EPI548487	NA	Japan	2014-Nov-18	A/duck/Chiba/26-372-48/2014	National Institute of Animal Health	National Institute of Animal Health	–
	EPI553210	NA	Japan	2014-Nov-23	A/crane/Kagoshima/KU1/2014	Kagoshima University	Kagoshima University	–
	EPI553345	NA	Japan	2014-Dec-16	A/chicken/Miyazaki/7/2014	–	National Institute of Animal Health	–
	EPI662623	NA	Japan	2015-Jan-17	A/chicken/Saga/1-1/2015	National Institute of Animal Health	National Institute of Animal Health	–
	EPI845907	NA	Japan	2014-Dec-19	A/mandarin_duck/Gifu/2112D001/2014	–	–	Usui,T.
								Soda,K.
								Tomioka,Y.
								Okamura,M.
								Ishihara,T.
								Yano,M.
								Yabuta,T.
								Takakuwa,H.
								Otsuki,K.
								Ito,H.
								Ito,T.
								Yamaguchi,T.
	EPI861569	NA	Croatia	2016-Oct-30	A/mute_swan/Croatia/70/2016	–	Croatian Veterinary Institute	–
	EPI774500	NA	China	2016-May-15	A/Brown-headed_Gull/Qinghai/ZTO6-MU/2016	State Key Laboratory of Virology and Wuhan Institute of Virology, Chinese Academy of Sciences	Wuhan Institute of Virology	–
	EPI823463	M	Russian Federation / Tyva Republic	2016-May-25	A/great_crested_grebe/Tyva/34/2016	State Research Center of Virology and Biotechnology Vector	WHO National Influenza Centre Russian Federation	Fadeev,Artem
								Komissarov,Andrey
								Egorova,Anna
								Sintsova,Ksenia
								Musaeva,Tamila
								Susloparov,Ivan
								Marchenko,Vasiliy
								Ryzhikov,Aleksandr
	EPI823759	M	Russian Federation / Tyva Republic	2016-May-25	A/black-headed_gull/Tyva/41/2016	State Research Center of Virology and Biotechnology Vector	WHO National Influenza Centre Russian Federation	Fadeev,Artem
								Komissarov,Andrey
								Egorova,Anna
								Sintsova,Ksenia
								Musaeva,Tamila
								Susloparov,Ivan
								Marchenko,Vasiliy
								Ryzhikov,Aleksandr
	EPI773760	M	Russian Federation / Tyva Republic	2016-May-25	A/great_crested_grebe/Uvs-Nuur_Lake/341/2016	Research Institute of Experimental and Clinical Medicine	Research Institute of Experimental and Clinical Medicine	Kirill, Sharshov
								Olga, Kurskaya
								Ivan, Sobolev
								Alexander, Alekseev
								Tatyana, Alikina
								Marsel, Kabilov
								Alexander, Shestopalov
	EPI543005	M	China	2014-Jan-20	A/duck/Beijing/FS01/2014	Institute of Microbiology, Chinese Academy of Sciences	Institute of Microbiology	–
	EPI548496	M	Japan	2014-Nov-18	A/duck/Chiba/26-372-61/2014	National Institute of Animal Health	National Institute of Animal Health	–
	EPI554603	M	Germany	2014-Dec-15	A/turkey/Germany-NI/R3372/2014	Not available	Friedrich–Loeffler–Institut	–
	EPI576394	M	Sweden	2015-Mar-05	A/MuteSwan/Sweden/SVA-1503130141-SZ543/2015	National Veterinary Institute	National Veterinary Institute	Zohari,Siamak
								Karin,Ullman
								Olofsson,Ann–Sophie
	EPI547676	M	United Kingdom	2014-Nov-14	A/duck/England/36254/14	Animal and Plant Health Agency	Animal and Plant Health Agency	Hanna, Amanda
								Ellis, Richard
								Ceeraz, Vanessa
								Seekings, James
								Londt, Brandon
								Brookes, Sharon
								Banks, Jill
								Essen, Stephen
								Brown, Ian
	EPI548488	M	Japan	2014-Nov-18	A/duck/Chiba/26-372-48/2014	National Institute of Animal Health	National Institute of Animal Health	–
	EPI553211	M	Japan	2014-Nov-23	A/crane/Kagoshima/KU1/2014	Kagoshima University	Kagoshima University	–
	EPI553346	M	Japan	2014-Dec-16	A/chicken/Miyazaki/7/2014	–	National Institute of Animal Health	–
	EPI662617	M	Japan	2015-Jan-17	A/chicken/Saga/1-1/2015	National Institute of Animal Health	National Institute of Animal Health	–
	EPI845965	M	Japan	2014-Dec-19	A/mandarin_duck/Gifu/2112D001/2014	–	–	Usui,T.
								Soda,K.
								Tomioka,Y.
								Okamura,M.
								Ishihara,T.
								Yano,M.
								Yabuta,T.
								Takakuwa,H.
								Otsuki,K.
								Ito,H.
								Ito,T.
								Yamaguchi,T.
	EPI826909	M	China	2016-May-12	A/Brown-headed Gull/Qinghai/ZTO3-B/2016	State Key Laboratory of Virology and Wuhan Institute of Virology, Chinese Academy of Sciences	Wuhan Institute of Virology	–
	EPI823760	Non-structural	Russian Federation / Tyva Republic	2016-May-25	A/black-headed_gull/Tyva/41/2016	State Research Center of Virology and Biotechnology Vector	WHO National Influenza Centre Russian Federation	Fadeev,Artem
								Komissarov,Andrey
								Egorova,Anna
								Sintsova,Ksenia
								Musaeva,Tamila
								Susloparov,Ivan
								Marchenko,Vasiliy
								Ryzhikov,Aleksandr
	EPI773761	Non-structural	Russian Federation / Tyva Republic	2016-May-25	A/great_crested_grebe/Uvs-Nuur_Lake/341/2016	Research Institute of Experimental and Clinical Medicine	Research Institute of Experimental and Clinical Medicine	Kirill, Sharshov
								Olga, Kurskaya
								Ivan, Sobolev
								Alexander, Alekseev
								Tatyana, Alikina
								Marsel, Kabilov
								Alexander, Shestopalov
	EPI548489	Non-structural	Japan	2014-Nov-18	A/duck/Chiba/26-372-48/2014	National Institute of Animal Health	National Institute of Animal Health	–
	EPI553212	Non-structural	Japan	2014-Nov-23	A/crane/Kagoshima/KU1/2014	Kagoshima University	Kagoshima University	–
	EPI553347	Non-structural	Japan	2014-Dec-16	A/chicken/Miyazaki/7/2014	–	National Institute of Animal Health	–
	EPI662619	Non-structural	Japan	2015-Jan-17	A/chicken/Saga/1-1/2015	National Institute of Animal Health	National Institute of Animal Health	–
	EPI845968	Non-structural	Japan	2014-Dec-19	A/mandarin_duck/Gifu/2112D001/2014	–	–	Usui,T.
								Soda,K.
								Tomioka,Y.
								Okamura,M.
								Ishihara,T.
								Yano,M.
								Yabuta,T.
								Takakuwa,H.
								Otsuki,K.
								Ito,H.
								Ito,T.
								Yamaguchi,T.
	EPI774263	Non-structural	China	2016-May-09	A/Bar-headed Goose/Qinghai/BTY9-LU/2016	State Key Laboratory of Virology and Wuhan Institute of Virology, Chinese Academy of Sciences	Wuhan Institute of Virology	–
